# Supplementary material for: Bio-functionalization and in-vitro evaluation of titanium surface with recombinant fibronectin and elastin fragment in human mesenchymal stem cell
Source: PLoS One. 2021 Dec 16;16(12):e0260760. doi: 10.1371/journal.pone.0260760 (PMC8675760; doi:10.1371/journal.pone.0260760)
Supplement: S1 File — (XLSX) [file pone.0260760.s001.xlsx]

## Sheet: Sheet1
	Fig. #	Mean	S.D	Statistical method used			P value	# samples
	Fig. 2
	0 μg FN9-10ELP	0.314	0.01	repeated measure ANOVA: compare selected pairs			*** p <0.001	3
	0.1 μg FN9-10ELP	0.63	0.027					3
	0.5 μg FN9-10ELP	1.051	0.099					3
	1 μg FN9-10ELP	1.155	0.123					3
	2.5 μg FN9-10ELP	1.407	0.089					3
	5 μg FN9-10ELP	1.944	0.23					3
	10 μg FN9-10ELP	2.491	0.08					3
	25 μg FN9-10ELP	2.476	0.023					3
	Fig. 3
	Control 0 Day	0	0	repeated measure ANOVA: compare selected pairs				3
	Control 1 Day	0.68	3.697					3
	Control 3 Day	0.83	2.687					3
	Control 5 Day	0.83	1.739					3
	Control 1 Week	0.85	0.806					3
	Control 2 Week	0.86	1.287					3
	Control 3 Week	0.85	0.141					3
	Control 4 Week	0.86	1.294					3
	FN9-10ELP 0 Day	0	0					3
	FN9-10ELP 1 Day	0.13	5.572					3
	FN9-10ELP 3 Day	0.32	2.835					3
	FN9-10ELP 5 Day	0.44	3.748					3
	FN9-10ELP 1 Week	0.54	4.9					3
	FN9-10ELP 2 Week	0.64	2.659					3
	FN9-10ELP 3 Week	0.7	1.351					3
	FN9-10ELP 4 Week	0.84	0.262					3
	Fig. 4
	Control 0 min	0.054	0.002	paired t-test			*** p <0.001	3
	Control 5 min	0.14	0.008					3
	Control 30 min	0.235	0.009					3
	Control 60 min	0.357	0.013					3
	Control 90 min	0.708	0.025					3
	Control 120 min	1.085	0.022					3
	Control 150 min	1.02	0.019					3
	FN9-10ELP 0 min	0.054	0.003					3
	FN9-10ELP 5 min	0.11	0.004					3
	FN9-10ELP 30 min	0.146	0.009					3
	FN9-10ELP 60 min	0.212	0.024					3
	FN9-10ELP 90 min	0.515	0.011					3
	FN9-10ELP 120 min	0.556	0.006					3
	FN9-10ELP 150 min	0.601	0.034					3
	Fig. 5
	Control 0 Day	0.206	0.005	paired t-test			*** p <0.001	3
	Control 4 Day	0.463	0.019					3
	Control 8 Day	0.536	0.099					3
	FN9-10ELP 0 Day	0.213	0.006					3
	FN9-10ELP 4 Day	1.007	0.039					3
	FN9-10ELP 8 Day	1.49	0.113					3
	Fig. 6
	Control 0 Day	0.072	0.002	paired t-test			** p <0.01	3
	Control 5 Day	0.265	0.03					3
	Control 10 Day	0.412	0.028					3
	FN9-10ELP 0 Day	0.075	0.002					3
	FN9-10ELP 5 Day	0.389	0.032					3
	FN9-10ELP 10 Day	0.637	0.05					3
	Fig. 7
	Control 0 Day	0.121	0.003	paired t-test			* p <0.05	3
	Control 5 Day	0.209	0.016					3
	Control 10 Day	0.245	0.022					3
	FN9-10ELP 0 Day	0.129	0.019					3
	FN9-10ELP 5 Day	0.223	0.023					3
	FN9-10ELP 10 Day	0.411	0.024					3
	Fig. 8A
	Col I - Control	1	0.13	paired t-test			* p <0.05 ** p <0.01	3
	Col I - FN9-10ELP 10 Day	1.477	0.199					3
	Col I - FN9-10ELP 20 Day	1.304	0.17					3
	RUNX2 - Control	1	0.127					3
	RUNX2 - FN9-10ELP 10 Day	2.144	0.349					3
	RUNX2 - FN9-10ELP 20 Day	1.338	0.245					3
	OPN - Control	1	0.125					3
	OPN - FN9-10ELP 10 Day	2	0.204					3
	OPN - FN9-10ELP 20 Day	1.625	0.4					3
	OCN - Control	1	0.189					3
	OCN - FN9-10ELP 10 Day	1.379	0.19					3
	OCN - FN9-10ELP 20 Day	4.028	0.189					3
	BSP - Control	1	0.153					3
	BSP - FN9-10ELP 10 Day	2.445	0.314					3
	BSP - FN9-10ELP 20 Day	5.464	0.153					3
	TAZ - Control	1	0.215					3
	TAZ - FN9-10ELP 10 Day	1.915	0.247					3
	TAZ - FN9-10ELP 20 Day	2.01	0.215					3
	Fig. 8B
	Col I - Control	1	0.102	paired t-test			* p <0.05	3
	Col I - FN9-10ELP 10 Day	1.477	0.215					3
	Col I - FN9-10ELP 20 Day	1.519	0.127					3
	OPN - Control	1	0.125					3
	OPN - FN9-10ELP 10 Day	1.68	0.138					3
	OPN - FN9-10ELP 20 Day	1.73	0.23					3
	OCN - Control	1	0.189					3
	OCN - FN9-10ELP 10 Day	1.292	0.158					3
	OCN - FN9-10ELP 20 Day	2.2	0.172					3
